# Supplementary material for: Trends in the Incidence and Mortality of Tobacco-Related Cancers Among Adults in the United States
Source: Cancers (Basel). 2025 Feb 5;17(3):534. doi: 10.3390/cancers17030534 (PMC11817473; doi:10.3390/cancers17030534)
Supplement: Supplementary file 1 [file cancers-17-00534-s001.zip]

Archive with 1 entries (1 files):
- cancers-3399220-supplementary.pdf
